# Supplementary material for: Dormancy‐to‐death transition in yeast spores occurs due to gradual loss of gene‐expressing ability
Source: Mol Syst Biol. 2020 Nov 18;16(11):e9245. doi: 10.15252/msb.20199245 (PMC7673291; doi:10.15252/msb.20199245)
Supplement: Supplementary file 3 — Movie EV2 [file MSB-16-e9245-s003.zip]

Archive with 4 entries (4 files):
- Movie EV2.docx
- __MACOSX/._Movie EV2.docx
- MSB-19-9245RR-Movie EV2.mp4
- __MACOSX/._MSB-19-9245RR-Movie EV2.mp4
